# Supplementary material for: Lectin binding and gel secretion within Lorenzinian electroreceptors of Polyodon
Source: PLoS One. 2022 Nov 17;17(11):e0276854. doi: 10.1371/journal.pone.0276854 (PMC9671328; doi:10.1371/journal.pone.0276854)
Supplement: S1 Table — (XLSX) [file pone.0276854.s002.xlsx]

## Sheet: Legend
“Lectin binding and gel secretion within Lorenzinian electroreceptors of Polyodon”
D.F. Russell, W. Zhang, T.C. Warnock, L.L. Neiman

## Sheet: Tab 1
Thickness of ampulla wall epithelium, or EN, measured between the outer edges of the basal lamina and apical face.
Values were from AO cross sections labeled with the lectins listed. See double arrows, Figs 7E-H.
Data from ConA or RCA120 labeling were not included, because these lectins did not usually label the basal lamina.
				Wall	EN
				Thickness	Thickness	Unit
			Mean:	14.3432	13.4151	μ
			SD:	1.58848	1.93735	μ
			CV:	0.110748	0.144415
			Max:	17.27	16.649	μ
			Min:	12.7842	11.072	μ
			v:	8	7
			Images:	8	7
	Figure	Lens	Lectin	Wall μ	EN μ
	7I	40x 0.7 NA	SBA	15.1399
	7H	100x 1.25 NA	SBA	13.2554
	7E	100x 1.25 NA	WGA	12.7842
	9B1, Tab 4.1	40x 0.7 NA	WGA	15.1917	13.8643
	–	100x 1.25 NA	SBA		11.072
	–	60x 1.4 NA	WGA		16.649
	–	60x 1.4 NA	WGA	17.27
	Tab 4.2	40x water 0.75 NA	WGA	13.0661	13.6599
	–	40x 0.7 NA	SBA	12.9497	11.8245
	–	40x 0.7 NA	WGA		12.0434
	Tab 4.3	40x 0.7 NA	WGA +GalNAc	15.0887	14.7929

## Sheet: Tab 2
Diameters of whorls along labeled borders of ampulla wall cells.
							Whorl		Formula
							width	Unit
						Mean:	3.43798	μ	"=AVERAGE(H18..H100)"
						SD:	1.28908	μ	"=STDEV(H18..H100)
						CV:	0.374952		"=H6/H5"
						Max:	7.27864	μ	“=MAX(H18..H100)”
						Min:	1.8013	μ	“=MIN(H18..H100)”
						v:	32		"=COUNT(H18..H100)"
						Images:	7
	Notes	Figure	Label	Lens	mm	Cal μ	Whorl
							μ
	Cal	8C	ZO1	60x 1.4 NA	8.294	10
	Arrow				3.103		3.74126
					1.916		2.3101
					1.494		1.8013
					2.356		2.84061
	Cal	8D	DBA	100x 1.25 NA	7.059	10
	Arrow				3.563		5.04746
	Cal	8A	ZO1	40x 0.7 NA	14.251	50
	Arrow				0.881		3.09101
					0.69		2.42088
					0.805		2.82436
	Cal	8G	Phalloidin	40x 0.7 NA	57.236	100
					1.983		3.4646
					1.264		2.2084
					2.087		3.64631
					1.552		2.71158
					1.973		3.44713
					1.422		2.48445
					1.456		2.54385
					2.643		4.61772
	Cal:	8F	Collagen-I	40x 0.7 NA	57.236	100
					3.62		6.32469
					2.452		4.28402
					4.166		7.27864
					1.81		3.16235
	Cal:		Phalloidin	100x 1.25 NA	116.081	80
					6.44		4.43828
					5.134		3.53822
					2.787		1.92073
	Cal:		ZO1	40x 0.7 NA	57.236	100
					3.333		5.82326
					1.513		2.64344
					1.647		2.87756
					1.532		2.67664
					2.586		4.51814
					1.245		2.1752
					1.935		3.38074
					1.58		2.7605
					1.724		3.01209

## Sheet: Tab 3
Diameters of bright particles in autofluorescence (AF) of electrosensory neuroepithelia, imaged en face (see S1 Fig A and its legend).
The particle AF was brightest in the red channel.
						Particle
						Diameter	Unit
					Mean:	0.829367	μ
					SD:	0.192668	μ
					CV:	0.232307
					Max:	1.50951	μ
					Min:	0.497582	μ
					v:	36
					Images:	3
	Figure	Lens	AF Color	mm	Cal, μ	Particle, μ
		40x 0.7 NA	Red	8.163	20
				0.33		0.808526
				0.309		0.757075
				0.395		0.967781
				0.366		0.896729
				0.302		0.739924
				0.388		0.950631
				0.369		0.904079
	S1 Fig A	40x water, 0.75 NA	Blue	11.375	20
				0.402		0.706813
				0.426		0.749011
				0.57		1.0022
				0.283		0.497582
				0.359		0.631209
				0.488		0.858022
				0.323		0.567912
				0.424		0.745495
				0.496		0.872088
				0.467		0.821099
				0.417		0.733187
				0.378		0.664615
				0.397		0.698022
		40x water, 0.75 NA	Red	116.064	200
				0.508		0.875379
				0.364		0.62724
				0.479		0.825407
				0.431		0.742694
				0.46		0.792666
				0.46		0.792666
				0.565		0.973601
				0.795		1.36993
				0.876		1.50951
				0.613		1.05631
				0.421		0.725462
				0.479		0.825407
				0.45		0.775434
				0.412		0.709953
				0.498		0.858147
				0.479		0.825407

## Sheet: Tab 4.0
Summary of ratios of area under profile plots across electrosensory neuroepithelia (EN) vs. wall epithelia, labeled with lectin WGA.
Pixel gray values were summed, from the basal lamina to 50% drop from peak fluorescence distal of the EN apical face.
Each EN plot was across a support cell.
A background (bg) gray value, set to the lowest gray values in a plot, was subtracted from pixel gray values.
RGB color or 16-bit monochrome images were converted to 8-bit grayscale before profile plots in Fiji-ImageJ.
				EN/wall ratio
			Mean:	4.17333
			SD:	0.793494
			v:	3
			Images:	3
	Tab	Figure	Lectin	EN/wall ratio
	4.1	9B1-3	WGA	3.53
	4.2		WGA	5.06
	4.3		WGA	3.93

## Sheet: Tab 4.1
Ratio of summed gray values for profile plot across electrosensory neuroepithelum (EN) vs. wall epithelium, labeled with WGA.
Image: Raw image for Fig 9B1. These wall and EN profile plots are as in Figs 9B2 and 9B3.					Lens: 40x 0.7 NA
Pixel values were summed from the basal lamina until 50% drop from the peak at the apical face.
The EN plot was across a support cell.
A background (bg) gray value was subtracted, set to the lowest gray values in a plot.
The original 16-bit monochrome image was converted to 8-bit grayscale in PhotoShop.
Ratio:	3.53282	"=O36/G36"
Notes, Sites	Wall	Wall	Wall	Wall	Wall gray value	Sum of wall gray		Notes, Sites	EN	EN	EN	EN	EN gray value	Sum of EN gray
	distance μ	gray value	background (bg)	thickness μ	minus bg	values minus bg			distance μ	gray value	background (bg)	thickness μ	minus bg	values minus bg
	Step, μ:								Step, μ:
	0.1475								0.1475
Value:			12.3981	15.1917		2155.46		Value:			11.9339	13.8643		7615
Formula:			“=Average(D50:D165)”	“=B280-B177”	“=Cx -12.3981”	"=SUM(F177..F280)"		Formula:			“=Average(L39:L107)”	“=J259-J165”	“=Kx -11.9339”	"=SUM(N165..N258)"
	0	15.426						Start of background	0	12.591	12.591
	0.1475	14.932							0.1475	12.15	12.15
	0.295	14.33							0.295	12.221	12.221
	0.4425	14.036							0.4425	12.221	12.221
	0.59	14.237							0.59	12.3	12.3
	0.7375	14.167							0.7375	12.294	12.294
	0.885	14.098							0.885	12	12
	1.0324	14.026							1.0324	12	12
	1.1799	14							1.1799	12	12
	1.3274	14							1.3274	11.545	11.545
	1.4749	13.981							1.4749	11.525	11.525
Start of background	1.6224	13.855	13.855						1.6224	12	12
	1.7699	14.614	14.614						1.7699	12	12
	1.9174	13.939	13.939						1.9174	11.608	11.608
	2.0649	13.508	13.508						2.0649	11.504	11.504
	2.2124	13.955	13.955						2.2124	11.614	11.614
	2.3599	13.594	13.594						2.3599	11.539	11.539
	2.5074	13.634	13.634						2.5074	11.463	11.463
	2.6549	13.374	13.374						2.6549	11.5	11.5
	2.8024	14.534	14.534						2.8024	11.502	11.502
	2.9499	13.882	13.882						2.9499	11.237	11.237
	3.0973	13.839	13.839						3.0973	11.572	11.572
	3.2448	12.009	12.009						3.2448	11.514	11.514
	3.3923	12	12						3.3923	11.483	11.483
	3.5398	12	12						3.5398	11.967	11.967
	3.6873	11.984	11.984						3.6873	11.589	11.589
	3.8348	11.661	11.661						3.8348	11.588	11.588
	3.9823	11	11						3.9823	11.528	11.528
	4.1298	11	11						4.1298	11.469	11.469
	4.2773	11	11						4.2773	11.794	11.794
	4.4248	10.963	10.963						4.4248	11.483	11.483
	4.5723	10.384	10.384						4.5723	11.681	11.681
	4.7198	10.72	10.72						4.7198	12	12
	4.8673	11	11						4.8673	11.662	11.662
	5.0147	11.057	11.057						5.0147	11.551	11.551
	5.1622	12	12						5.1622	11.599	11.599
	5.3097	12	12						5.3097	11.031	11.031
	5.4572	12	12						5.4572	11.025	11.025
	5.6047	12.05	12.05						5.6047	11.053	11.053
	5.7522	13	13						5.7522	11.11	11.11
	5.8997	12.966	12.966						5.8997	11.117	11.117
	6.0472	12.354	12.354						6.0472	11.628	11.628
	6.1947	13	13						6.1947	11.572	11.572
	6.3422	13	13						6.3422	11.426	11.426
	6.4897	13.038	13.038						6.4897	12	12
	6.6372	14	14						6.6372	12	12
	6.7847	13.989	13.989						6.7847	12	12
	6.9322	13.693	13.693						6.9322	12	12
	7.0796	12.209	12.209						7.0796	11.641	11.641
	7.2271	12.882	12.882						7.2271	11.439	11.439
	7.3746	13	13						7.3746	12	12
	7.5221	12.976	12.976						7.5221	12	12
	7.6696	12.106	12.106						7.6696	12	12
	7.8171	12.997	12.997						7.8171	12	12
	7.9646	12.779	12.779						7.9646	12.128	12.128
	8.1121	13	13						8.1121	12.635	12.635
	8.2596	12.991	12.991						8.2596	12.409	12.409
	8.4071	12.427	12.427						8.4071	12.109	12.109
	8.5546	12.005	12.005						8.5546	13	13
	8.7021	12.426	12.426						8.7021	12.621	12.621
	8.8496	12.006	12.006						8.8496	12.377	12.377
	8.9971	12.996	12.996						8.9971	12.945	12.945
	9.1445	12	12						9.1445	12.928	12.928
	9.292	12.152	12.152						9.292	12.999	12.999
	9.4395	12.083	12.083						9.4395	12.95	12.95
	9.587	12.014	12.014						9.587	13	13
	9.7345	12.055	12.055						9.7345	13	13
	9.882	12.993	12.993						9.882	13	13
	10.0295	13	13					End of background	10.0295	13	13
	10.177	13	13						10.177	13.16
	10.3245	12.672	12.672						10.3245	13.531
	10.472	12.598	12.598						10.472	13.397
	10.6195	12.009	12.009						10.6195	13.109
	10.767	12	12						10.767	13.417
	10.9145	11.618	11.618						10.9145	13.553
	11.0619	11.016	11.016						11.0619	13.333
	11.2094	11	11						11.2094	13.994
	11.3569	11	11						11.3569	13.633
	11.5044	10.029	10.029						11.5044	13.281
	11.6519	10	10						11.6519	13.604
	11.7994	10.025	10.025						11.7994	13.513
	11.9469	10.003	10.003						11.9469	13.798
	12.0944	10.963	10.963						12.0944	13.748
	12.2419	11	11						12.2419	14.504
	12.3894	11.289	11.289						12.3894	14.467
	12.5369	11.618	11.618						12.5369	14.765
	12.6844	11.56	11.56						12.6844	15
	12.8319	11.976	11.976						12.8319	15
	12.9794	12.401	12.401						12.9794	15
	13.1268	12.633	12.633						13.1268	15
	13.2743	12.717	12.717						13.2743	15
	13.4218	12.988	12.988						13.4218	15.033
	13.5693	13	13						13.5693	15.65
	13.7168	12.929	12.929						13.7168	16.529
	13.8643	13	13						13.8643	16.184
	14.0118	13	13						14.0118	16.424
	14.1593	13.124	13.124						14.1593	16.134
	14.3068	13.013	13.013						14.3068	16.683
	14.4543	13.252	13.252						14.4543	17
	14.6018	13.024	13.024						14.6018	17.189
	14.7493	13	13						14.7493	17.846
	14.8968	13	13						14.8968	18.224
	15.0442	13.418	13.418						15.0442	18.702
	15.1917	13.03	13.03						15.1917	18.5
	15.3392	13	13						15.3392	19.93
	15.4867	13.693	13.693						15.4867	20.205
	15.6342	13.825	13.825						15.6342	20.756
	15.7817	13.174	13.174						15.7817	20.757
	15.9292	13.003	13.003						15.9292	21
	16.0767	13.883	13.883						16.0767	21.235
	16.2242	13.899	13.899						16.2242	22
	16.3717	13.829	13.829						16.3717	22.087
	16.5192	13.073	13.073						16.5192	22.53
	16.6667	12.721	12.721						16.6667	23.452
	16.8142	12.962	12.962						16.8142	24.34
	16.9617	12.598	12.598						16.9617	25.218
	17.1091	11.587	11.587						17.1091	26
	17.2566	11.414	11.414						17.2566	26.27
	17.4041	11.929	11.929						17.4041	27
	17.5516	11.11	11.11						17.5516	27.16
	17.6991	11	11						17.6991	27.762
	17.8466	10.235	10.235						17.8466	28.075
	17.9941	10.892	10.892						17.9941	28.845		EN gray	EN gray value	Sum of EN gray
	18.1416	11	11						18.1416	31.007		value (copied)	minus bg	values minus bg
	18.2891	11.88	11.88						18.2891	33.499
	18.4366	12	12						18.4366	36.493				0
End of background	18.5841	12.876	12.876					Basal Lamina (BL)	18.5841	41.907		41.907	29.9731	29.9731
	18.7316	13.874							18.7316	52.008		52.008	40.0741	70.0472
	18.8791	14							18.8791	59.64		59.64	47.7061	117.753
	19.0265	14.508							19.0265	62.823		62.823	50.8891	168.642
	19.174	14.936							19.174	61.39		61.39	49.4561	218.099
	19.3215	15							19.3215	58.679		58.679	46.7451	264.844
	19.469	15							19.469	57.169		57.169	45.2351	310.079
	19.6165	15.862							19.6165	56.954		56.954	45.0201	355.099
	19.764	16							19.764	56.588		56.588	44.6541	399.753
	19.9115	16.858		Wall gray	Wall gray value	Sum of wall gray			19.9115	56.118		56.118	44.1841	443.937
	20.059	17.856		value (copied)	minus bg	values minus bg			20.059	55.684		55.684	43.7501	487.687
	20.2065	18.854				0			20.2065	53.929		53.929	41.9951	529.682
Basal Lamina (BL)	20.354	20.705		20.705	8.3069	8.3069			20.354	54.344		54.344	42.4101	572.092
	20.5015	22.608		22.608	10.2099	18.5168			20.5015	54.269		54.269	42.3351	614.427
	20.649	22.973		22.973	10.5749	29.0917			20.649	54.165		54.165	42.2311	656.659
	20.7965	23		23	10.6019	39.6936			20.7965	54.159		54.159	42.2251	698.884
	20.944	22.155		22.155	9.7569	49.4505			20.944	55.31		55.31	43.3761	742.26
	21.0914	22		22	9.6019	59.0524			21.0914	56.967		56.967	45.0331	787.293
	21.2389	21.617		21.617	9.2189	68.2713			21.2389	57.04		57.04	45.1061	832.399
	21.3864	21.915		21.915	9.5169	77.7882			21.3864	58.024		58.024	46.0901	878.489
	21.5339	21.163		21.163	8.7649	86.5531			21.5339	58.226		58.226	46.2921	924.781
	21.6814	21		21	8.6019	95.155			21.6814	58.042		58.042	46.1081	970.889
	21.8289	21		21	8.6019	103.757			21.8289	58.482		58.482	46.5481	1017.44
	21.9764	21		21	8.6019	112.359			21.9764	59		59	47.0661	1064.5
	22.1239	20.893		20.893	8.4949	120.854			22.1239	59.117		59.117	47.1831	1111.69
	22.2714	20.213		20.213	7.8149	128.669			22.2714	60.072		60.072	48.1381	1159.82
	22.4189	21.651		21.651	9.2529	137.922			22.4189	60.933		60.933	48.9991	1208.82
	22.5664	22.823		22.823	10.4249	148.346			22.5664	62.917		62.917	50.9831	1259.81
	22.7139	23		23	10.6019	158.948			22.7139	64.105		64.105	52.1711	1311.98
	22.8614	23		23	10.6019	169.55			22.8614	65.096		65.096	53.1621	1365.14
	23.0089	23		23	10.6019	180.152			23.0089	65.988		65.988	54.0541	1419.19
	23.1563	23		23	10.6019	190.754			23.1563	65.912		65.912	53.9781	1473.17
	23.3038	23		23	10.6019	201.356			23.3038	65.852		65.852	53.9181	1527.09
	23.4513	23		23	10.6019	211.958			23.4513	66.112		66.112	54.1781	1581.27
	23.5988	22.545		22.545	10.1469	222.105			23.5988	67.374		67.374	55.4401	1636.71
	23.7463	21.264		21.264	8.8659	230.971			23.7463	68.033		68.033	56.0991	1692.81
	23.8938	19.63		19.63	7.2319	238.203			23.8938	68.508		68.508	56.5741	1749.38
	24.0413	19.045		19.045	6.6469	244.849			24.0413	68.884		68.884	56.9501	1806.33
	24.1888	18.327		18.327	5.9289	250.778			24.1888	67.645		67.645	55.7111	1862.04
	24.3363	18.018		18.018	5.6199	256.398			24.3363	67.949		67.949	56.0151	1918.06
	24.4838	17.22		17.22	4.8219	261.22			24.4838	67.272		67.272	55.3381	1973.4
	24.6313	17		17	4.6019	265.822			24.6313	67.841		67.841	55.9071	2029.3
	24.7788	16.907		16.907	4.5089	270.331			24.7788	67.976		67.976	56.0421	2085.35
	24.9263	16.961		16.961	4.5629	274.894			24.9263	68.922		68.922	56.9881	2142.33
	25.0737	17		17	4.6019	279.496			25.0737	68.067		68.067	56.1331	2198.47
	25.2212	17		17	4.6019	284.098			25.2212	68.087		68.087	56.1531	2254.62
	25.3687	17		17	4.6019	288.7			25.3687	67.26		67.26	55.3261	2309.95
	25.5162	17		17	4.6019	293.301			25.5162	68.05		68.05	56.1161	2366.06
	25.6637	17.366		17.366	4.9679	298.269			25.6637	69.03		69.03	57.0961	2423.16
	25.8112	17.867		17.867	5.4689	303.738			25.8112	69.62		69.62	57.6861	2480.84
	25.9587	18		18	5.6019	309.34			25.9587	71.02		71.02	59.0861	2539.93
	26.1062	18		18	5.6019	314.942			26.1062	71.405		71.405	59.4711	2599.4
	26.2537	18		18	5.6019	320.544			26.2537	71.389		71.389	59.4551	2658.86
	26.4012	18		18	5.6019	326.146			26.4012	73.066		73.066	61.1321	2719.99
	26.5487	18		18	5.6019	331.748			26.5487	75.079		75.079	63.1451	2783.13
	26.6962	18		18	5.6019	337.35			26.6962	77.847		77.847	65.9131	2849.05
	26.8437	17.3		17.3	4.9019	342.252			26.8437	79.969		79.969	68.0351	2917.08
	26.9911	17.155		17.155	4.7569	347.008			26.9911	81.109		81.109	69.1751	2986.26
	27.1386	17.815		17.815	5.4169	352.425			27.1386	86.351		86.351	74.4171	3060.67
	27.2861	18		18	5.6019	358.027			27.2861	92.031		92.031	80.0971	3140.77
	27.4336	18		18	5.6019	363.629			27.4336	94.02		94.02	82.0861	3222.86
	27.5811	19.185		19.185	6.7869	370.416			27.5811	95.723		95.723	83.7891	3306.65
	27.7286	20.631		20.631	8.2329	378.649			27.7286	98.445		98.445	86.5111	3393.16
	27.8761	22.075		22.075	9.6769	388.326			27.8761	101.505		101.505	89.5711	3482.73
	28.0236	22.84		22.84	10.4419	398.768			28.0236	103.153		103.153	91.2191	3573.95
	28.1711	23.748		23.748	11.3499	410.118			28.1711	105.995		105.995	94.0611	3668.01
	28.3186	24		24	11.6019	421.72			28.3186	108.264		108.264	96.3301	3764.34
	28.4661	23.37		23.37	10.9719	432.691			28.4661	109.986		109.986	98.0521	3862.39
	28.6136	23.022		23.022	10.6239	443.315			28.6136	114.703		114.703	102.769	3965.16
	28.7611	22.27		22.27	9.8719	453.187			28.7611	118.993		118.993	107.059	4072.22
	28.9086	21.959		21.959	9.5609	462.748			28.9086	124.983		124.983	113.049	4185.27
	29.056	21.14		21.14	8.7419	471.49			29.056	134.715		134.715	122.781	4308.05
	29.2035	21.541		21.541	9.1429	480.633			29.2035	145.234		145.234	133.3	4441.35
	29.351	21.005		21.005	8.6069	489.24			29.351	154.511		154.511	142.577	4583.93
	29.4985	20.668		20.668	8.2699	497.51			29.4985	162.101		162.101	150.167	4734.09
	29.646	20.599		20.599	8.2009	505.711			29.646	172.7		172.7	160.766	4894.86
	29.7935	20.145		20.145	7.7469	513.458			29.7935	187.47		187.47	175.536	5070.4
	29.941	19.609		19.609	7.2109	520.668			29.941	201.065		201.065	189.131	5259.53
	30.0885	18.669		18.669	6.2709	526.939			30.0885	207.713		207.713	195.779	5455.31
	30.236	17.602		17.602	5.2039	532.143		Peak emission	30.236	208.145		208.145	196.211	5651.52
	30.3835	17.253		17.253	4.8549	536.998			30.3835	200.029		200.029	188.095	5839.61
	30.531	17.183		17.183	4.7849	541.783			30.531	195.35		195.35	183.416	6023.03
	30.6785	17.114		17.114	4.7159	546.499			30.6785	194.808		194.808	182.874	6205.9
	30.826	17.045		17.045	4.6469	551.146			30.826	187.444		187.444	175.51	6381.41
	30.9735	17		17	4.6019	555.748			30.9735	177.018		177.018	165.084	6546.5
	31.1209	17.709		17.709	5.3109	561.059			31.1209	166.145		166.145	154.211	6700.71
	31.2684	18.592		18.592	6.1939	567.253			31.2684	155.384		155.384	143.45	6844.16
	31.4159	18.932		18.932	6.5339	573.786			31.4159	142.556		142.556	130.622	6974.78
	31.5634	19.703		19.703	7.3049	581.091			31.5634	133.37		133.37	121.436	7096.22
	31.7109	20.701		20.701	8.3029	589.394			31.7109	125.06		125.06	113.126	7209.34
	31.8584	21.699		21.699	9.3009	598.695			31.8584	118.978		118.978	107.044	7316.39
	32.0059	22.697		22.697	10.2989	608.994			32.0059	114.917		114.917	102.983	7419.37
	32.1534	24.791		24.791	12.3929	621.387			32.1534	111.924		111.924	99.9901	7519.36
	32.3009	26.829		26.829	14.4309	635.818		50% drop from peak	32.3009	107.613		107.613	95.6791	7615.04
	32.4484	28.469		28.469	16.0709	651.889			32.4484	103.506		103.506	91.5721	7706.61
	32.5959	29.689		29.689	17.2909	669.18			32.5959	99.524
	32.7434	30.1		30.1	17.7019	686.882			32.7434	96.276
	32.8909	31.394		31.394	18.9959	705.877			32.8909	93.282
	33.0383	34.04		34.04	21.6419	727.519			33.0383	92.097
	33.1858	37.912		37.912	25.5139	753.033			33.1858	90.2
	33.3333	43.47		43.47	31.0719	784.105			33.3333	88.845
	33.4808	49.666		49.666	37.2679	821.373			33.4808	86.524
	33.6283	54.511		54.511	42.1129	863.486			33.6283	83.84
	33.7758	57.809		57.809	45.4109	908.897			33.7758	83.054
	33.9233	62.845		62.845	50.4469	959.344			33.9233	82.114
	34.0708	72.288		72.288	59.8899	1019.23			34.0708	82
	34.2183	86.499		86.499	74.1009	1093.33			34.2183	81.349
	34.3658	104.489		104.489	92.0909	1185.43			34.3658	81.9
	34.5133	128.227		128.227	115.829	1301.25			34.5133	81.126
	34.6608	153.742		153.742	141.344	1442.6			34.6608	80.97
Peak emission	34.8083	170.953		170.953	158.555	1601.15			34.8083	80.09
	34.9558	169.44		169.44	157.042	1758.19			34.9558	79.883
	35.1032	148.998		148.998	136.6	1894.79			35.1032	78.249
	35.2507	121.071		121.071	108.673	2003.47			35.2507	77.14
	35.3982	96.571		96.571	84.1729	2087.64			35.3982	76.437
50% Peak	35.5457	80.216		80.216	67.8179	2155.46			35.5457	75.564
	35.6932	71.299							35.6932	75.074
	35.8407	65.573							35.8407	73.786
	35.9882	60.891							35.9882	73.1
	36.1357	57.522							36.1357	72.764
	36.2832	55.546							36.2832	71.288
	36.4307	54.098							36.4307	70.163
	36.5782	53.019							36.5782	68.333
	36.7257	52.265							36.7257	66.321
	36.8732	51.869							36.8732	65.904
	37.0206	51.319							37.0206	65.145
	37.1681	49.744							37.1681	64.178
	37.3156	49.001							37.3156	63.181
	37.4631	48.446							37.4631	62.184
	37.6106	47.431							37.6106	61.187
	37.7581	47							37.7581	60.634
	37.9056	47.446							37.9056	60.12
	38.0531	47.867							38.0531	59.195
	38.2006	47.386							38.2006	59
	38.3481	47							38.3481	58.321
	38.4956	47							38.4956	57.278
	38.6431	47							38.6431	56.999
	38.7906	47							38.7906	57.774
	38.9381	46.396							38.9381	57.881
	39.0855	45.398							39.0855	56.989
	39.233	44.459							39.233	55.916
	39.3805	44.012							39.3805	55.432
	39.528	43.404							39.528	55.102
	39.6755	42.47							39.6755	54.227
	39.823	42.178							39.823	53.535
	39.9705	42.546							39.9705	53.075
	40.118	42.87							40.118	53
	40.2655	43.586							40.2655	52.239
	40.413	43.416							40.413	52
	40.5605	42.418							40.5605	51.985
	40.708	42							40.708	51.22
	40.8555	41.805							40.8555	50.348
	41.0029	41.886							41.0029	50.361
	41.1504	41.425							41.1504	50.564
	41.2979	41.498							41.2979	50.45
	41.4454	41.403							41.4454	49.794
	41.5929	40.995							41.5929	49.877
	41.7404	40.4							41.7404	49.312
	41.8879	39.518							41.8879	49.232
	42.0354	39.095							42.0354	48.594
	42.1829	39.561							42.1829	48.053
	42.3304	39.802							42.3304	47.917
	42.4779	39.812							42.4779	47.989
	42.6254	39.719							42.6254	46.559
	42.7729	39.251							42.7729	46.633
	42.9204	38.797							42.9204	46.236
	43.0678	38.701							43.0678	46
	43.2153	38.896							43.2153	45.533
	43.3628	39							43.3628	45.535
	43.5103	38.507							43.5103	45.155
	43.6578	38.539							43.6578	45
	43.8053	39							43.8053	45.25
	43.9528	39							43.9528	43.908
	44.1003	39							44.1003	43.066
	44.2478	38.603							44.2478	42.409
	44.3953	38.683							44.3953	42.659
	44.5428	38.679							44.5428	43
	44.6903	38.462							44.6903	43
	44.8378	38.252							44.8378	43.56
	44.9853	37.791							44.9853	43.574
	45.1327	37.842							45.1327	43.634
	45.2802	37.865							45.2802	43.524
	45.4277	37.39							45.4277	43.819
	45.5752	37							45.5752	44
	45.7227	36.486							45.7227	44
	45.8702	35.488							45.8702	43.348
	46.0177	35.51							46.0177	43.499
	46.1652	35.571							46.1652	43.299
	46.3127	36.122							46.3127	43
	46.4602	36.496							46.4602	43
	46.6077	36							46.6077	43.026
	46.7552	36.284							46.7552	42.458
	46.9027	36.748							46.9027	42.713
	47.0501	36.504							47.0501	42.814
	47.1976	36.178							47.1976	42.861
	47.3451	36.148							47.3451	43
	47.4926	36.381							47.4926	42.676
	47.6401	36.847							47.6401	42.523
	47.7876	36.916							47.7876	42.26
	47.9351	36.508							47.9351	42
	48.0826	36.028							48.0826	41.893
	48.2301	35.941							48.2301	41.416
	48.3776	36.285							48.3776	41.613
	48.5251	36.738							48.5251	41.97
	48.6726	36.826							48.6726	41.875
	48.8201	37							48.8201	41.324
	48.9676	36.751							48.9676	40.572
	49.115	36.755							49.115	40.733
	49.2625	37.466							49.2625	41.335
	49.41	38.15							49.41	41.208
	49.5575	38.598							49.5575	40.665
	49.705	39.085							49.705	40.147
	49.8525	39.167							49.8525	40.418
	50	39.049							50	39.886
	50.1475	39.011							50.1475	39.052
	50.295	39.461							50.295	39.026
	50.4425	39.911							50.4425	39.013
	50.59	39.896							50.59	39
	50.7375	39.968							50.7375	38.9
	50.885	40.486							50.885	38.332
	51.0324	40.755							51.0324	38
	51.1799	41							51.1799	38
	51.3274	41.439							51.3274	37.718
	51.4749	42							51.4749	37.797
	51.6224	42							51.6224	38.341
	51.7699	41.66							51.7699	38.485
	51.9174	41.388							51.9174	37.986
	52.0649	41.484							52.0649	37.934
	52.2124	41							52.2124	37.965
	52.3599	40.964							52.3599	37.995
	52.5074	40.944							52.5074	37.956
	52.6549	40.968							52.6549	37.84
	52.8024	41.044							52.8024	37.37
	52.9499	40.385							52.9499	37
	53.0973	39.585							53.0973	37
	53.2448	39.216							53.2448	37
	53.3923	39.678							53.3923	37.271
	53.5398	40.157							53.5398	37.305
	53.6873	40.315							53.6873	37
	53.8348	40.551							53.8348	36.126
	53.9823	41							53.9823	35.495
	54.1298	41							54.1298	35.956
	54.2773	41.015							54.2773	36
	54.4248	40.969							54.4248	36
	54.5723	40.899							54.5723	36
	54.7198	40.57							54.7198	36
	54.8673	40.239							54.8673	36
	55.0147	40.698							55.0147	36
	55.1622	41.765							55.1622	35.53
	55.3097	42.275							55.3097	35
	55.4572	41.802							55.4572	35.189
	55.6047	41.098							55.6047	35.795
	55.7522	40.786							55.7522	36.263
	55.8997	41							55.8997	35.545
	56.0472	41							56.0472	35.404
	56.1947	40.729							56.1947	35.533
	56.3422	40.458							56.3422	35.427
	56.4897	41							56.4897	35.88
	56.6372	41.026							56.6372	35.805
	56.7847	41.088							56.7847	35.73
	56.9322	40.924							56.9322	35.52
	57.0796	40.823							57.0796	35.239
	57.2271	41							57.2271	35
	57.3746	40.791							57.3746	34.817
	57.5221	40.485							57.5221	35.22
	57.6696	40.908							57.6696	35.579
	57.8171	41.272							57.8171	35
	57.9646	40.8							57.9646	34.638
	58.1121	40.917							58.1121	34.03
	58.2596	40.831							58.2596	34.395
	58.4071	40.901							58.4071	35.325
	58.5546	40.638							58.5546	35.317
	58.7021	40.012							58.7021	34.85
	58.8496	39.965							58.8496	34.871
	58.9971	40.177							58.9971	34.521
	59.1445	40.334							59.1445	34.29
	59.292	40.368							59.292	34
	59.4395	40.027							59.4395	34.386
	59.587	39.546							59.587	35
	59.7345	39.306							59.7345	34.62
	59.882	38.875							59.882	34.055
	60.0295	38.787							60.0295	34.072
	60.177	38.503							60.177	34.005
	60.3245	39							60.3245	34.029
	60.472	38.725
	60.6195	38.061

## Sheet: Tab 4.2
Ratio of summed gray values for profile plot across electrosensory neuroepithelum (EN) vs. wall epithelium (Wall), labeled with WGA.
Pixel values were summed from the basal lamina until 50% drop from the peak at the apical face.
The EN plot was across a support cell.			Lens: 40x water 0.75 NA
A background (bg) gray value was subtracted, set to the lowest gray values in a plot.
The original 16-bit monochrome image was converted to 8-bit grayscale in ImageJ, which darkened the image.
Ratio:	5.06398	"=O49/G49"
Notes, Sites	Wall	Wall	Wall	Wall	Wall pixels	Sum of wall		Notes, Sites	EN	EN	EN	EN	EN pixels	Sum of EN
	distance μ	gray Value	background (bg)	thickness μ	minus bg	pixels minus bg			distance μ	gray value	background (bg)	thickness μ	minus bg	pixels minus bg
	Step μ:								Step μ:
	0.1475								0.1475
Value:			14	13.0661		719.537		Value:			14	13.6599		3643.72
Formula:				“=B180-B92”	“=Cx -14”	"=SUM(F92..F180)"		Formula:				“=J210-J118”	“=Kx -14”	"=SUM(N118..N210)"
	0	16.476							0	16.726
	0.1485	16.3409							0.1485	14.507
	0.297	16.1823							0.297	15.556
	0.4454	17.0165							0.4454	15.125
	0.5939	17.4079							0.5939	14.87
	0.7424	16.9475							0.7424	15.061
	0.8909	15.7306							0.8909	14.385
	1.0393	15.734							1.0393	14.08
	1.1878	16.3879							1.1878	15.108
	1.3363	15.8195							1.3363	14.754
	1.4848	15.5857							1.4848	15.234
	1.6333	16.7183							1.6333	14.772
	1.7817	16.7403							1.7817	14.58
	1.9302	14.9946							1.9302	14.341
	2.0787	15.061							2.0787	14.764
	2.2272	15.715							2.2272	13.837
	2.3756	16							2.3756	15.204
	2.5241	15.934							2.5241	15.135
	2.6726	15.4678							2.6726	14.465
	2.8211	16.4488							2.8211	15.687
	2.9696	16.6311							2.9696	15.584
	3.118	15.4913							3.118	14.558
	3.2665	15.234							3.2665	15.484
	3.415	15.0923							3.415	15.455
	3.5635	14.991							3.5635	15.78
	3.712	15.0937							3.712	13.87
	3.8604	15.4978							3.8604	14.74
	4.0089	15.626							4.0089	14.466
	4.1574	15.6277							4.1574	14.536
	4.3059	16.7924							4.3059	14.935
	4.4543	16.6637							4.4543	14.867
	4.6028	16.4294							4.6028	16.994
	4.7513	16.4292							4.7513	15.986
	4.8998	16.0569							4.8998	14.773
	5.0483	16.0926							5.0483	15.134
	5.1967	16.7951							5.1967	15.339
	5.3452	17.2403							5.3452	14.706
	5.4937	17.2569							5.4937	16.263
	5.6422	17.0619							5.6422	14.715
	5.7906	15.9257							5.7906	16.499
Basal Lamina (BL)	5.9391	17.7692		17.7692	3.7692	3.7692			5.9391	16.996
	6.0876	19.1385		19.1385	5.1385	8.9077			6.0876	16.342
	6.2361	20.8247		20.8247	6.8247	15.7324			6.2361	15.799
	6.3846	20.2738		20.2738	6.2738	22.0062			6.3846	16.1
	6.533	19.1208		19.1208	5.1208	27.127			6.533	16.041
	6.6815	19.4479		19.4479	5.4479	32.5749			6.6815	15.348
	6.83	18.6599		18.6599	4.6599	37.2348			6.83	16.907
	6.9785	17.48		17.48	3.48	40.7148			6.9785	17.813
	7.1269	18.7629		18.7629	4.7629	45.4777			7.1269	15.934
	7.2754	19.0489		19.0489	5.0489	50.5266			7.2754	15.803
	7.4239	18.7945		18.7945	4.7945	55.3211			7.4239	18.101
	7.5724	19.229		19.229	5.229	60.5501			7.5724	16.272
	7.7209	18.7361		18.7361	4.7361	65.2862			7.7209	16.953
	7.8693	17.9097		17.9097	3.9097	69.1959			7.8693	15.032
	8.0178	17.9409		17.9409	3.9409	73.1368			8.0178	16.655
	8.1663	17.8823		17.8823	3.8823	77.0191			8.1663	16.234
	8.3148	18.6466		18.6466	4.6466	81.6657			8.3148	16.737
	8.4633	19.0794		19.0794	5.0794	86.7451			8.4633	18.208
	8.6117	19.9376		19.9376	5.9376	92.6827			8.6117	17.342
	8.7602	19.4133		19.4133	5.4133	98.096			8.7602	16.876
	8.9087	17.9463		17.9463	3.9463	102.042			8.9087	16.519
	9.0572	17.8206		17.8206	3.8206	105.863			9.0572	17.107
	9.2056	17.1821		17.1821	3.1821	109.045			9.2056	16.009
	9.3541	17.4935		17.4935	3.4935	112.539			9.3541	17.619
	9.5026	18.3323		18.3323	4.3323	116.871			9.5026	16.394
	9.6511	18.7285		18.7285	4.7285	121.599			9.6511	17.871
	9.7996	18.1216		18.1216	4.1216	125.721		Basal Lamina (BL)	9.7996	19.576		19.576	5.576	5.576
	9.948	17.5428		17.5428	3.5428	129.264			9.948	22.732		22.732	8.732	14.308
	10.0965	17.8088		17.8088	3.8088	133.073			10.0965	30.142		30.142	16.142	30.45
	10.245	18.1346		18.1346	4.1346	137.207			10.245	36.808		36.808	22.808	53.258
	10.3935	18.8796		18.8796	4.8796	142.087			10.3935	35.276		35.276	21.276	74.534
	10.5419	18.0273		18.0273	4.0273	146.114			10.5419	28.775		28.775	14.775	89.309
	10.6904	18.3899		18.3899	4.3899	150.504			10.6904	25.9		25.9	11.9	101.209
	10.8389	18.471		18.471	4.471	154.975			10.8389	23.444		23.444	9.444	110.653
	10.9874	17.9113		17.9113	3.9113	158.886			10.9874	26.371		26.371	12.371	123.024
	11.1359	16.9653		16.9653	2.9653	161.852			11.1359	26.922		26.922	12.922	135.946
	11.2843	16.5053		16.5053	2.5053	164.357			11.2843	32.708		32.708	18.708	154.654
	11.4328	18.8418		18.8418	4.8418	169.199			11.4328	33.73		33.73	19.73	174.384
	11.5813	17.8608		17.8608	3.8608	173.059			11.5813	31.064		31.064	17.064	191.448
	11.7298	18.7924		18.7924	4.7924	177.852			11.7298	30.439		30.439	16.439	207.887
	11.8782	18.6523		18.6523	4.6523	182.504			11.8782	33.157		33.157	19.157	227.044
	12.0267	19.5539		19.5539	5.5539	188.058			12.0267	35.918		35.918	21.918	248.962
	12.1752	19.0496		19.0496	5.0496	193.108			12.1752	36.136		36.136	22.136	271.098
	12.3237	17.6848		17.6848	3.6848	196.792			12.3237	38.795		38.795	24.795	295.893
	12.4722	17.7795		17.7795	3.7795	200.572			12.4722	38.444		38.444	24.444	320.337
	12.6206	18.1083		18.1083	4.1083	204.68			12.6206	35.487		35.487	21.487	341.824
	12.7691	19.0264		19.0264	5.0264	209.707			12.7691	32.092		32.092	18.092	359.916
	12.9176	18.0198		18.0198	4.0198	213.726			12.9176	32.997		32.997	18.997	378.913
	13.0661	18		18	4	217.726			13.0661	31.713		31.713	17.713	396.626
	13.2146	19.5862		19.5862	5.5862	223.313			13.2146	31.563		31.563	17.563	414.189
	13.363	19.45		19.45	5.45	228.763			13.363	32.589		32.589	18.589	432.778
	13.5115	18.6555		18.6555	4.6555	233.418			13.5115	32.283		32.283	18.283	451.061
	13.66	18.572		18.572	4.572	237.99			13.66	31.579		31.579	17.579	468.64
	13.8085	19.7428		19.7428	5.7428	243.733			13.8085	30.297		30.297	16.297	484.937
	13.9569	21.6859		21.6859	7.6859	251.419			13.9569	32.841		32.841	18.841	503.778
	14.1054	20.0061		20.0061	6.0061	257.425			14.1054	33.499		33.499	19.499	523.277
	14.2539	19.7941		19.7941	5.7941	263.219			14.2539	34.233		34.233	20.233	543.51
	14.4024	22.1332		22.1332	8.1332	271.352			14.4024	33.895		33.895	19.895	563.405
	14.5509	22.7797		22.7797	8.7797	280.132			14.5509	35.897		35.897	21.897	585.302
	14.6993	24.8679		24.8679	10.8679	291			14.6993	34.788		34.788	20.788	606.09
	14.8478	25.3369		25.3369	11.3369	302.337			14.8478	32.881		32.881	18.881	624.971
	14.9963	21.2336		21.2336	7.2336	309.57			14.9963	35.058		35.058	21.058	646.029
	15.1448	23.5981		23.5981	9.5981	319.168			15.1448	37.747		37.747	23.747	669.776
	15.2932	24.0168		24.0168	10.0168	329.185			15.2932	40.175		40.175	26.175	695.951
	15.4417	25.7218		25.7218	11.7218	340.907			15.4417	45.487		45.487	31.487	727.438
	15.5902	26.2112		26.2112	12.2112	353.118			15.5902	45.082		45.082	31.082	758.52
	15.7387	26.1485		26.1485	12.1485	365.267			15.7387	41.516		41.516	27.516	786.036
	15.8872	26.0565		26.0565	12.0565	377.323			15.8872	34.413		34.413	20.413	806.449
	16.0356	27.3519		27.3519	13.3519	390.675			16.0356	31.806		31.806	17.806	824.255
	16.1841	28.5334		28.5334	14.5334	405.209			16.1841	32.731		32.731	18.731	842.986
	16.3326	28.9685		28.9685	14.9685	420.177			16.3326	33.527		33.527	19.527	862.513
	16.4811	25.885		25.885	11.885	432.062			16.4811	32.271		32.271	18.271	880.784
	16.6295	27.3516		27.3516	13.3516	445.414			16.6295	30.032		30.032	16.032	896.816
	16.778	26.6996		26.6996	12.6996	458.113			16.778	31.94		31.94	17.94	914.756
	16.9265	25.6106		25.6106	11.6106	469.724			16.9265	33.489		33.489	19.489	934.245
	17.075	23.4654		23.4654	9.4654	479.189			17.075	32.274		32.274	18.274	952.519
	17.2235	26.0468		26.0468	12.0468	491.236			17.2235	34.578		34.578	20.578	973.097
	17.3719	27.2468		27.2468	13.2468	504.483			17.3719	38.676		38.676	24.676	997.773
	17.5204	29.2066		29.2066	15.2066	519.689			17.5204	39.165		39.165	25.165	1022.94
	17.6689	29.2412		29.2412	15.2412	534.931			17.6689	41.042		41.042	27.042	1049.98
	17.8174	31.8567		31.8567	17.8567	552.787			17.8174	43.714		43.714	29.714	1079.69
	17.9659	35.7493		35.7493	21.7493	574.537			17.9659	46.712		46.712	32.712	1112.41
	18.1143	39.6535		39.6535	25.6535	600.19			18.1143	49.848		49.848	35.848	1148.25
Peak emission	18.2628	40.6278		40.6278	26.6278	626.818			18.2628	46.682		46.682	32.682	1180.94
	18.4113	38.4322		38.4322	24.4322	651.25			18.4113	41.148		41.148	27.148	1208.08
	18.5598	35.6066		35.6066	21.6066	672.857			18.5598	41.449		41.449	27.449	1235.53
	18.7082	32.7038		32.7038	18.7038	691.561			18.7082	45.993		45.993	31.993	1267.53
	18.8567	28.8984		28.8984	14.8984	706.459			18.8567	54.38		54.38	40.38	1307.91
50% Drop	19.0052	27.0776		27.0776	13.0776	719.537			19.0052	60.493		60.493	46.493	1354.4
	19.1537	24.9099							19.1537	63.686		63.686	49.686	1404.08
	19.3022	21.4071							19.3022	62.153		62.153	48.153	1452.24
	19.4506	19.4772							19.4506	66.11		66.11	52.11	1504.35
	19.5991	19							19.5991	71.682		71.682	57.682	1562.03
	19.7476	20.3057							19.7476	74.627		74.627	60.627	1622.66
	19.8961	19.7006							19.8961	74.814		74.814	60.814	1683.47
	20.0445	19.7391							20.0445	78.125		78.125	64.125	1747.6
	20.193	19.6897							20.193	79.404		79.404	65.404	1813
	20.3415	18.3514							20.3415	78.107		78.107	64.107	1877.11
	20.49	17.3597							20.49	74.773		74.773	60.773	1937.88
	20.6385	17							20.6385	73.189		73.189	59.189	1997.07
	20.7869	15.8684							20.7869	76.997		76.997	62.997	2060.07
	20.9354	15							20.9354	81.055		81.055	67.055	2127.12
	21.0839	15							21.0839	84.166		84.166	70.166	2197.29
	21.2324	15.542							21.2324	101.43		101.43	87.43	2284.72
	21.3808	15.1762							21.3808	124.813		124.813	110.813	2395.53
	21.5293	14.104							21.5293	126.311		126.311	112.311	2507.84
	21.6778	15.5888							21.6778	122.891		122.891	108.891	2616.73
	21.8263	15.6798							21.8263	121.08		121.08	107.08	2723.81
	21.9748	14.3389							21.9748	120.982		120.982	106.982	2830.79
	22.1232	14.2785							22.1232	121.945		121.945	107.945	2938.74
	22.2717	14.4453							22.2717	124.471		124.471	110.471	3049.21
	22.4202	14.4926						Peak emission	22.4202	125.88		125.88	111.88	3161.09
	22.5687	15.0638							22.5687	112.178		112.178	98.178	3259.27
	22.7171	14.9266							22.7171	86.179		86.179	72.179	3331.45
	22.8656	14.9121							22.8656	83.196		83.196	69.196	3400.64
	23.0141	15.7916							23.0141	79.656		79.656	65.656	3466.3
	23.1626	15.1522							23.1626	75.885		75.885	61.885	3528.18
	23.3111	14.5166							23.3111	73.172		73.172	59.172	3587.36
	23.4595	15.1374						50% Drop	23.4595	70.366		70.366	56.366	3643.72
	23.608	15.2186							23.608	63.165
	23.7565	14.5332							23.7565	54.409
	23.905	13.7793							23.905	48.206
	24.0535	13.3915							24.0535	42.628
	24.2019	13.7368							24.2019	37.729
	24.3504	14.0071							24.3504	33.961
	24.4989	14.6323							24.4989	32.554
	24.6474	13.9573							24.6474	30.394
	24.7958	14.4688							24.7958	29.54
	24.9443	14.9988							24.9443	29.957
	25.0928	14.6704							25.0928	29.484
	25.2413	15.5249							25.2413	28.836
	25.3898	14.3896							25.3898	28
	25.5382	13.68							25.5382	28.187
	25.6867	14.6534							25.6867	28.179
	25.8352	14.2775							25.8352	26.57
	25.9837	14.2121							25.9837	27.057
	26.1321	14.0088							26.1321	26.212
	26.2806	15.3352							26.2806	25.815
	26.4291	13.6923							26.4291	24.378
	26.5776	12.8308							26.5776	23.736
	26.7261	14.7055							26.7261	23.299
	26.8745	14.3491							26.8745	23.008
	27.023	14.7496							27.023	23.37
	27.1715	14.8749							27.1715	22.86
	27.32	14.5623							27.32	23.199
	27.4684	14.7471							27.4684	22.314
	27.6169	15							27.6169	21.243
	27.7654	14.8229							27.7654	21.189
	27.9139	14							27.9139	21.364
	28.0624	14.0269							28.0624	22.214
	28.2108	14.2238							28.2108	22.735
	28.3593	14.0626							28.3593	20.208
	28.5078	14.4259							28.5078	19.561
	28.6563	13.9715							28.6563	20.125
	28.8048	15.1753							28.8048	19.259
	28.9532	13.2712							28.9532	20.614
	29.1017	14.1369							29.1017	20.28
	29.2502	14.8966							29.2502	20.772
	29.3987	14.2125							29.3987	20.109
	29.5471	14.3962							29.5471	19.487
	29.6956	14.9501							29.6956	20.07
	29.8441	14.5085							29.8441	19.079
	29.9926	13.534							29.9926	19.915
	30.1411	12.3183							30.1411	18.486
	30.2895	14.1127							30.2895	18.704
	30.438	15.829							30.438	19.071
	30.5865	14.1554							30.5865	18.079
	30.735	14.2733							30.735	17.978
	30.8834	14.4017							30.8834	17.268
	31.0319	15.0084							31.0319	18.099
	31.1804	14.6339							31.1804	17.823
	31.3289	15.4872							31.3289	17.436
	31.4774	14.4182							31.4774	18.007
	31.6258	14.9497							31.6258	17.693
	31.7743	14.1149							31.7743	18.818
	31.9228	14.7676							31.9228	17.785
	32.0713	15.6295							32.0713	17.385
	32.2197	14.0686							32.2197	16.869
	32.3682	14.5401							32.3682	17.219
	32.5167	14.9812							32.5167	15.346
	32.6652	13.8869							32.6652	15.7
	32.8137	14.0649							32.8137	16.957
	32.9621	15.7564							32.9621	16.907
	33.1106	15.8262							33.1106	16.936
	33.2591	15.4735							33.2591	17.023
	33.4076	14.6702							33.4076	15.886
	33.556	14.0336							33.556	16.255
	33.7045	13.9677							33.7045	17.521
	33.853	14.2184							33.853	16.663
	34.0015	12.6422							34.0015	16.651
	34.15	12.8864							34.15	16.56
	34.2984	13.7585							34.2984	16.151
	34.4469	15.2695							34.4469	16.987
	34.5954	14.7753							34.5954	16.756
	34.7439	13.6506							34.7439	17.649
	34.8924	13.9203							34.8924	16.394
	35.0408	14							35.0408	15.967
	35.1893	14							35.1893	15.295
	35.3378	13.3255							35.3378	15.192
	35.4863	13.8618
	35.6347	15.3686
	35.7832	13.7867
	35.9317	14.4585
	36.0802	14.2836
	36.2287	14.8112
	36.3771	14.4479
	36.5256	13.498
	36.6741	14.4427
	36.8226	14.9693
	36.971	13.7528
	37.1195	13.579

## Sheet: Tab 4.3
Ratio of summed gray values for profile plot across electrosensory neuroepithelum (EN)
vs. wall epithelium (Wall), labeled with WGA preabsorbed with GalNAc.
Pixel values were summed from the basal lamina until 50% drop from the peak at the apical face.
The EN plot was across a support cell.				Lens: 40x 0.7 NA
A background (bg) gray value was subtracted, set to the lowest gray values in a plot.
The original color image was converted to 8-bit grayscale in ImageJ, which darkened the image.
Ratio:	3.93463	"=O49/G49"
Notes, Sites	Wall	Wall	Wall	Wall	Wall pixels	Sum of wall		Notes, Sites	EN	EN	EN	EN	EN pixels	Sum of EN
	distance μ	gray Value	background (bg)	thickness μ	minus bg	pixels minus bg			distance μ	gray value	background (bg)	thickness μ	minus bg	pixels minus bg
	Step, μ:								Step, μ:
	0.1479								0.1479
Value:			3	15.0887		1982.5		Value:			3	14.7929		7800.4
Formula:				“=B215-B113”	“=Cx -3”	"=SUM(F113..F215)"		Formula:				“=J254-J154”	“=Kx -3”	"=SUM(N154..N254)"
	0	13.25							0	10.75
	0.1479	12.742							0.1479	10.368
	0.2959	11.9555							0.2959	11
	0.4438	11.3751							0.4438	11
	0.5917	11.0881							0.5917	11
	0.7396	11							0.7396	10.221
	0.8876	11							0.8876	10.387
	1.0355	11							1.0355	11
	1.1834	11							1.1834	11.346
	1.3314	10.7773							1.3314	12
	1.4793	11.0332							1.4793	12
	1.6272	11.9865							1.6272	12
	1.7751	12.7932							1.7751	12.215
	1.9231	12.5393							1.9231	12.625
	2.071	12.036							2.071	13
	2.2189	11.944							2.2189	13
	2.3669	11.1544							2.3669	13
	2.5148	11.2265							2.5148	13
	2.6627	11.016							2.6627	13
	2.8107	10.8883							2.8107	13.843
	2.9586	11							2.9586	14
	3.1065	11							3.1065	14
	3.2544	10.9041							3.2544	14
	3.4024	10.4926							3.4024	13.578
	3.5503	10.188							3.5503	13.058
	3.6982	10.4496							3.6982	12.542
	3.8462	11.587							3.8462	12.006
	3.9941	12							3.9941	12.3
	4.142	12							4.142	12.987
	4.2899	12							4.2899	12.468
	4.4379	11.9363							4.4379	11.786
	4.5858	11.1052							4.5858	11
	4.7337	12							4.7337	10.99
	4.8817	12							4.8817	10.26
	5.0296	12							5.0296	9.926
	5.1775	11.9781							5.1775	9.358
	5.3254	12.8194							5.3254	8.84
	5.4734	13							5.4734	8.322
	5.6213	12.3301							5.6213	8
	5.7692	12.3821							5.7692	8
	5.9172	12.8849							5.9172	7.207
	6.0651	12.419							6.0651	7
	6.213	12.1364							6.213	7
	6.3609	12							6.3609	7.297
	6.5089	12							6.5089	7.693
	6.6568	12							6.6568	7.175
	6.8047	12.1711							6.8047	7
	6.9527	12.4312							6.9527	7.621
	7.1006	12.9081							7.1006	8
	7.2485	12.8786							7.2485	8.388
	7.3964	12.656							7.3964	9.584
	7.5444	12							7.5444	10.009
	7.6923	12							7.6923	10.454
	7.8402	12.0258							7.8402	10.996
	7.9882	12.9791							7.9882	11.142
	8.1361	13.9324							8.1361	11.009
	8.284	14.8857							8.284	11.726
	8.432	15							8.432	12.323
	8.5799	15.1708							8.5799	13.622
	8.7278	15.8666							8.7278	14
	8.8757	16.699							8.8757	14
Basal Lamina	9.0237	17.6818			14.6818	14.6818			9.0237	14.083
	9.1716	18.9754			15.9754	30.6572			9.1716	14.637
	9.3195	20.8118			17.8118	48.469			9.3195	14.497
	9.4675	23.0246			20.0246	68.4936			9.4675	14
	9.6154	23.8378			20.8378	89.3314			9.6154	14.123
	9.7633	24.8378			21.8378	111.169			9.7633	14.979
	9.9112	27.8287			24.8287	135.998			9.9112	13.936
	10.0592	32.5197			29.5197	165.518			10.0592	13.078
	10.2071	35.0976			32.0976	197.615			10.2071	12.188
	10.355	33.031			30.031	227.646			10.355	11.129
	10.503	29.3364			26.3364	253.983			10.503	10.742
	10.6509	27.0783			24.0783	278.061			10.6509	10
	10.7988	27.3514			24.3514	302.412			10.7988	10.328
	10.9467	28.0455			25.0455	327.458			10.9467	10.975
	11.0947	28.9988			25.9988	353.457			11.0947	11
	11.2426	29.6234			26.6234	380.08			11.2426	11
	11.3905	30.8649			27.8649	407.945			11.3905	11
	11.5385	32.7548			29.7548	437.7			11.5385	11
	11.6864	33.812			30.812	468.512			11.6864	11
	11.8343	33.2346			30.2346	498.746			11.8343	11
	11.9822	32.2813			29.2813	528.028			11.9822	11
	12.1302	31.6524			28.6524	556.68			12.1302	11
	12.2781	31.7875			28.7875	585.468			12.2781	11
	12.426	31.5135			28.5135	613.981			12.426	10.633
	12.574	30.4427			27.4427	641.424			12.574	10.559
	12.7219	28.9581			25.9581	667.382			12.7219	11
	12.8698	28.4393			25.4393	692.821			12.8698	11
	13.0178	28.2973			25.2973	718.118			13.0178	10.978
	13.1657	26.3489			23.3489	741.467			13.1657	11
	13.3136	23.7813			20.7813	762.249			13.3136	10.483
	13.4615	23.2518			20.2518	782.5			13.4615	10
	13.6095	24.4103			21.4103	803.911			13.6095	10.373
	13.7574	26.2907			23.2907	827.201			13.7574	11.025
	13.9053	27.7804			24.7804	851.982			13.9053	11
	14.0533	27.3784			24.3784	876.36			14.0533	11
	14.2012	26.7297			23.7297	900.09			14.2012	11
	14.3491	26.0283			23.0283	923.118			14.3491	11.507
	14.497	25.6693			22.6693	945.788			14.497	12.471
	14.645	25.3378			22.3378	968.125			14.645	14.034
	14.7929	24.2291			21.2291	989.354			14.7929	15.383
	14.9408	23.5154			20.5154	1009.87			14.9408	15.99
	15.0888	22.9601			19.9601	1029.83		Basal Lamina	15.0888	17.156			14.156	14.156
	15.2367	22.3908			19.3908	1049.22			15.2367	18.531			15.531	29.687
	15.3846	22.5253			19.5253	1068.75			15.3846	19.702			16.702	46.389
	15.5325	22.8031			19.8031	1088.55			15.5325	20.353			17.353	63.742
	15.6805	23.5516			20.5516	1109.1			15.6805	21.746			18.746	82.488
	15.8284	24			21	1130.1			15.8284	23.991			20.991	103.479
	15.9763	23.727			20.727	1150.83			15.9763	24.921			21.921	125.4
	16.1243	23.4171			20.4171	1171.24			16.1243	26.551			23.551	148.951
	16.2722	22.6486			19.6486	1190.89			16.2722	29.108			26.108	175.059
	16.4201	21.8988			18.8988	1209.79			16.4201	32.029			29.029	204.088
	16.568	20.8309			17.8309	1227.62			16.568	34.051			31.051	235.139
	16.716	19.8477			16.8477	1244.47			16.716	35.257			32.257	267.396
	16.8639	18.7678			15.7678	1260.24			16.8639	36.087			33.087	300.483
	17.0118	18.524			15.524	1275.76			17.0118	37.94			34.94	335.423
	17.1598	18.2456			15.2456	1291.01			17.1598	41.407			38.407	373.83
	17.3077	16.9675			13.9675	1304.98			17.3077	45.012			42.012	415.842
	17.4556	16.4556			13.4556	1318.43			17.4556	47.62			44.62	460.462
	17.6035	16.7555			13.7555	1332.19			17.6035	49.971			46.971	507.433
	17.7515	17.1143			14.1143	1346.3			17.7515	53.859			50.859	558.292
	17.8994	17.4191			14.4191	1360.72			17.8994	59.137			56.137	614.429
	18.0473	15.5214			12.5214	1373.24			18.0473	65.69			62.69	677.119
	18.1953	12.7652			9.7652	1383.01			18.1953	73.064			70.064	747.183
	18.3432	10.2985			7.2985	1390.31			18.3432	79.661			76.661	823.844
	18.4911	8.0872			5.0872	1395.39			18.4911	83.423			80.423	904.267
	18.6391	6.4939			3.4939	1398.89			18.6391	83.927			80.927	985.194
	18.787	5.3461			2.3461	1401.23			18.787	81.354			78.354	1063.55
	18.9349	4.4754			1.4754	1402.71			18.9349	77.134			74.134	1137.68
	19.0828	4			1	1403.71			19.0828	72.139			69.139	1206.82
	19.2308	3.8931			0.8931	1404.6			19.2308	68.875			65.875	1272.7
	19.3787	3.7467			0.7467	1405.35			19.3787	68.202			65.202	1337.9
	19.5266	4.4337			1.4337	1406.78			19.5266	69.3			66.3	1404.2
	19.6746	5.2642			2.2642	1409.05			19.6746	70.628			67.628	1471.83
	19.8225	5.4285			2.4285	1411.47			19.8225	72.177			69.177	1541
	19.9704	5.4944			2.4944	1413.97			19.9704	72.023			69.023	1610.03
	20.1183	6.1511			3.1511	1417.12			20.1183	70.131			67.131	1677.16
	20.2663	7.1044			4.1044	1421.22			20.2663	68.013			65.013	1742.17
	20.4142	8.0577			5.0577	1426.28			20.4142	66.425			63.425	1805.59
	20.5621	9.0221			6.0221	1432.3			20.5621	67.895			64.895	1870.49
	20.7101	10.9287			7.9287	1440.23			20.7101	71.569			68.569	1939.06
	20.858	11.4205			8.4205	1448.65			20.858	75.895			72.895	2011.95
	21.0059	11.3049			8.3049	1456.96			21.0059	80.843			77.843	2089.8
	21.1538	11.8919			8.8919	1465.85			21.1538	83.455			80.455	2170.25
	21.3018	13.1499			10.1499	1476			21.3018	84.651			81.651	2251.9
	21.4497	13.9131			10.9131	1486.91			21.4497	85.768			82.768	2334.67
	21.5976	14.6843			11.6843	1498.6			21.5976	87.772			84.772	2419.44
	21.7456	16.2752			13.2752	1511.87			21.7456	90.676			87.676	2507.12
	21.8935	18.531			15.531	1527.4			21.8935	93.729			90.729	2597.85
	22.0414	20.984			17.984	1545.39			22.0414	96.471			93.471	2691.32
	22.1893	22.6978			19.6978	1565.09			22.1893	97.896			94.896	2786.21
	22.3373	24.6298			21.6298	1586.71			22.3373	98			95	2881.21
	22.4852	26.4042			23.4042	1610.12			22.4852	97.713			94.713	2975.93
	22.6331	27.3983			24.3983	1634.52			22.6331	97.278			94.278	3070.21
	22.7811	29.1707			26.1707	1660.69			22.7811	96.768			93.768	3163.97
	22.929	32.9589			29.9589	1690.65			22.929	96.978			93.978	3257.95
	23.0769	39.7838			36.7838	1727.43			23.0769	97.358			94.358	3352.31
	23.2249	46.5123			43.5123	1770.94			23.2249	97.879			94.879	3447.19
Peak emission	23.3728	48.8418			45.8418	1816.78			23.3728	96.187			93.187	3540.38
	23.5207	46.8059			43.8059	1860.59			23.5207	92.783			89.783	3630.16
	23.6686	42.0825			39.0825	1899.67			23.6686	90.161			87.161	3717.32
	23.8166	35.9838			32.9838	1932.66			23.8166	88.712			85.712	3803.03
	23.9645	30.466			27.466	1960.12			23.9645	87.399			84.399	3887.43
50% Drop	24.1124	25.3682			22.3682	1982.49			24.1124	86.024			83.024	3970.45
	24.2604	21.1585							24.2604	84.558			81.558	4052.01
	24.4083	17.0405							24.4083	82.915			79.915	4131.93
	24.5562	12.9602							24.5562	82.223			79.223	4211.15
	24.7041	10.5921							24.7041	81.875			78.875	4290.03
	24.8521	9.3428							24.8521	81.104			78.104	4368.13
	25	8.3894							25	81.165			78.165	4446.29
	25.1479	6.7442							25.1479	82.696			79.696	4525.99
	25.2959	5.6906							25.2959	86.004			83.004	4608.99
	25.4438	5.0514							25.4438	90.476			87.476	4696.47
	25.5917	5.1196							25.5917	95.385			92.385	4788.86
	25.7396	4.6228							25.7396	101.216			98.216	4887.07
	25.8876	4							25.8876	106.123			103.123	4990.19
	26.0355	4							26.0355	108.02			105.02	5095.21
	26.1834	4							26.1834	108.156			105.156	5200.37
	26.3314	4							26.3314	106.732			103.732	5304.1
	26.4793	4							26.4793	108.454			105.454	5409.56
	26.6272	4							26.6272	111.59			108.59	5518.15
	26.7751	4							26.7751	112.654			109.654	5627.8
	26.9231	4							26.9231	111.899			108.899	5736.7
	27.071	4							27.071	112.564			109.564	5846.26
	27.2189	4							27.2189	114.84			111.84	5958.1
	27.3669	3.2541							27.3669	115.768			112.768	6070.87
	27.5148	3							27.5148	115.788			112.788	6183.66
	27.6627	3							27.6627	116.545			113.545	6297.2
	27.8107	3							27.8107	119.088			116.088	6413.29
	27.9586	3.0266							27.9586	122.529			119.529	6532.82
	28.1065	3							28.1065	124.984			121.984	6654.81
	28.2544	3						Peak Emission	28.2544	125			122	6776.81
	28.4024	3							28.4024	124.946			121.946	6898.75
	28.5503	3							28.5503	121.761			118.761	7017.51
	28.6982	3.2686							28.6982	118.856			115.856	7133.37
	28.8462	3.5491							28.8462	115.524			112.524	7245.89
	28.9941	3.215							28.9941	109.378			106.378	7352.27
	29.142	3.362							29.142	97.944			94.944	7447.22
	29.2899	3.0451							29.2899	87.022			84.022	7531.24
	29.4379	3.183							29.4379	79.365			76.365	7607.6
	29.5858	3.6372							29.5858	72.544			69.544	7677.15
	29.7337	4							29.7337	66.923			63.923	7741.07
	29.8817	3.89						50% Drop	29.8817	62.306			59.306	7800.38
	30.0296	3							30.0296	58.183
	30.1775	3							30.1775	53.766
	30.3254	3							30.3254	48.956
	30.4734	3							30.4734	43.467
	30.6213	3							30.6213	39.49
	30.7692	3							30.7692	36.067
	30.9172	3.1757							30.9172	32.742
	31.0651	3.4803							31.0651	29.958
	31.213	3.2749							31.213	28.068
	31.3609	3.0356							31.3609	26.663
	31.5089	2.7805							31.5089	25.32
	31.6568	2.301							31.6568	24.576
	31.8047	2.4651							31.8047	23.572
	31.9527	3.288							31.9527	21.433
	32.1006	3.387							32.1006	19.845
	32.2485	3.3788							32.2485	18.005
	32.3965	3.8391							32.3965	16.984
	32.5444	3.7703							32.5444	16.058
	32.6923	3							32.6923	14.967
	32.8402	3							32.8402	14.429
	32.9882	3							32.9882	13.579
	33.1361	3.043							33.1361	12.392
	33.284	3.9461							33.284	11.874
	33.432	3.645							33.432	11.356
	33.5799	3.033							33.5799	10.877
	33.7278	3.8258							33.7278	10.734
	33.8757	3.7822							33.8757	10.229
	34.0237	3.1011							34.0237	9.282
	34.1716	3							34.1716	9
	34.3195	3							34.3195	8.975
	34.4675	3							34.4675	8.081
	34.6154	3.1196							34.6154	8
	34.7633	3							34.7633	8
	34.9112	3							34.9112	8
	35.0592	3.128							35.0592	7.654
	35.2071	3.3962							35.2071	7.136
	35.355	4							35.355	7
	35.503	3.8876							35.503	7
	35.6509	3.9438							35.6509	7
	35.7988	3.7973							35.7988	7
	35.9467	3.0834							35.9467	6.505
	36.0947	3.8567							36.0947	6.982
	36.2426	3.991							36.2426	7
	36.3905	3.5516							36.3905	7
	36.5385	3.2469							36.5385	7
	36.6864	3.9271							36.6864	6.952
	36.8343	4							36.8343	6.182
	36.9823	4.5532							36.9823	6.4
	37.1302	4.9717							37.1302	6.573
	37.2781	4.2641							37.2781	6.897
	37.426	3.5995							37.426	6.999
	37.574	3.1143							37.574	6.842
	37.7219	3.6728							37.7219	6.807
	37.8698	4							37.8698	6.806
	38.0177	4							38.0177	6.165
	38.1657	4							38.1657	6
	38.3136	3.8326							38.3136	6
	38.4615	3.2862							38.4615	6
	38.6095	3.3157							38.6095	6
	38.7574	4							38.7574	6
	38.9053	4.0828							38.9053	6
	39.0533	3.8919							39.0533	6
	39.2012	3							39.2012	6.038
	39.3491	3.0446							39.3491	6
	39.497	3.8519							39.497	6
	39.645	4							39.645	6
	39.7929	4							39.7929	6
	39.9408	3.319							39.9408	6
	40.0888	3.7936							40.0888	6
	40.2367	3.6302							40.2367	5.64
	40.3846	3.8351							40.3846	6.001
	40.5325	4.694							40.5325	6.511
	40.6805	4.242							40.6805	6.17
	40.8284	3.6378							40.8284	6
	40.9763	3.1069							40.9763	6
	41.1243	3							41.1243	5.603
	41.2722	3.4754							41.2722	5.253
	41.4201	3.6539							41.4201	6
	41.568	3							41.568	6
	41.716	3							41.716	6
	41.8639	3							41.8639	5.872
	42.0118	3							42.0118	5.669
	42.1598	3							42.1598	6
	42.3077	3							42.3077	6
	42.4556	3.0958							42.4556	5.664
	42.6035	3.769							42.6035	5.01
	42.7515	4							42.7515	5
	42.8994	4							42.8994	4.879
	43.0473	3.0713							43.0473	5.175
	43.1953	3							43.1953	5.909
	43.3432	3							43.3432	5.913
	43.4911	3							43.4911	5.099
	43.6391	3							43.6391	4.613
	43.787	3							43.787	4.815
	43.9349	3							43.9349	5.656
	44.0828	3.1713							44.0828	5.982
	44.2308	3.273							44.2308	5.822
	44.3787	3							44.3787	5.001
	44.5266	3							44.5266	5
	44.6746	3							44.6746	5
	44.8225	3							44.8225	5
	44.9704	3							44.9704	5
	45.1183	2.8891							45.1183	5
	45.2663	2.4281							45.2663	4.889
	45.4142	3							45.4142	4.37
	45.5621	3							45.5621	4.148
	45.7101	2.9519							45.7101	4.666
	45.858	2.0796							45.858	5.144
	46.0059	2.7344							46.0059	5.892
	46.1538	2.9638							46.1538	5.779
	46.3018	3.1233							46.3018	5.17
	46.4497	3							46.4497	5.258
	46.5976	3.4209							46.5976	5.79
	46.7456	3.2248							46.7456	6
	46.8935	2.9201							46.8935	5.229
	47.0414	2.8673							47.0414	5.751
	47.1894	3							47.1894	5.517
	47.3373	3.5614							47.3373	5
	47.4852	4							47.4852	5
	47.6331	4							47.6331	5.434
	47.7811	3.5786							47.7811	5.993
	47.929	3.1329							47.929	6
	48.0769	3.328							48.0769	5.383
	48.2249	4							48.2249	5
	48.3728	4							48.3728	5.329
	48.5207	4							48.5207	6.274
	48.6686	4							48.6686	7.005
	48.8166	3.9595							48.8166	6.357
	48.9645	3.6713							48.9645	5.052
	49.1124	4							49.1124	5.231
	49.2604	4							49.2604	5.52
	49.4083	4							49.4083	5.801
	49.5562	3.1388							49.5562	5
	49.7041	3							49.7041	5.031
	49.8521	3.1732							49.8521	5.886
	50	3.8544							50	6
	50.1479	4							50.1479	6
	50.2959	4							50.2959	5.546
	50.4438	4							50.4438	5
	50.5917	4							50.5917	5
	50.7396	4							50.7396	5
	50.8876	4							50.8876	5
	51.0355	4							51.0355	5
	51.1834	4							51.1834	5
	51.3314	4							51.3314	5
	51.4793	4							51.4793	5
	51.6272	3.9645							51.6272	5
	51.7751	4							51.7751	5
	51.9231	4							51.9231	5
	52.071	4.0173							52.071	5
	52.2189	4							52.2189	5
	52.3669	4							52.3669	5
	52.5148	4							52.5148	5
	52.6627	3.9665							52.6627	5
	52.8106	4							52.8106	5
	52.9586	4							52.9586	5
	53.1065	4							53.1065	5
	53.2544	4							53.2544	5.568
	53.4024	4							53.4024	6
	53.5503	4							53.5503	5.862
	53.6982	4.5962							53.6982	5.297
	53.8462	4.6952							53.8462	5
	53.9941	4.3796							53.9941	5
	54.142	4							54.142	5
	54.2899	4							54.2899	5
	54.4379	4.1225							54.4379	5
	54.5858	4.0774							54.5858	5
	54.7337	4							54.7337	5.249
	54.8817	3.9039							54.8817	5.015
	55.0296	3.1415							55.0296	5
	55.1775	3.1413							55.1775	5
	55.3254	3.4684							55.3254	5
	55.4734	3.9985							55.4734	4.645
	55.6213	4.0029							55.6213	4.395
	55.7692	4.3241							55.7692	4.923
	55.9172	4.6646							55.9172	5
	56.0651	4.9941							56.0651	5
	56.213	4.726							56.213	5
	56.3609	4.1206							56.3609	5
	56.5089	4							56.5089	5
	56.6568	4							56.6568	5.006
	56.8047	4							56.8047	5.59
	56.9527	4							56.9527	5.998
	57.1006	4.053							57.1006	6
	57.2485	4.4337							57.2485	5.935
	57.3965	4.613							57.3965	5.181
	57.5444	4							57.5444	5.051
	57.6923	4							57.6923	5.652
	57.8402	4							57.8402	5.92
	57.9882	4							57.9882	5.703
	58.1361	3.8825							58.1361	5.192
	58.284	3.5886							58.284	5.481
	58.432	4.0602							58.432	5.48
	58.5799	4.8514							58.5799	5
	58.7278	4.5467							58.7278	5
	58.8757	4.0193							58.8757	5.069
	59.0237	4							59.0237	5.961
	59.1716	3.6963							59.1716	6
	59.3195	3.0721							59.3195	6
	59.4675	3							59.4675	6
	59.6154	3.4935							59.6154	6
	59.7633	3.149							59.7633	6
	59.9112	3.5934							59.9112	6
	60.0592	4							60.0592	6
	60.2071	4							60.2071	6
									60.355	6
									60.503	6.25
