# Supplementary material for: Lectin binding and gel secretion within Lorenzinian electroreceptors of Polyodon
Source: PLoS One. 2022 Nov 17;17(11):e0276854. doi: 10.1371/journal.pone.0276854 (PMC9671328; doi:10.1371/journal.pone.0276854)
Supplement: S2 Table — (XLSX) [file pone.0276854.s003.xlsx]

## Sheet: Legend
“Lectin binding and gel secretion within Lorenzinian electroreceptors of Polyodon”
D.F. Russell, W. Zhang, T.C. Warnock, L.L. Neiman

## Sheet: Tab 1
Ampulla wall, from traced outline (A) of the small AO in Fig 10A.								Ratio: Lumen cross section area
The pink measurement lines in Fig 10A were approximated as								to neck area; Ax / An = 1 @ x=0							Relative velocity of gel.
a symmetrical taper.								x increases going into the ampulla, from the neck							Maximum relative velocity =1 @ x=0
Sites	X, μ	Tan	Radius, μ	Circular Area, μ^2	Area(x) ratio to neck area	1/Area ratio	Ratio to last		X, μ	Area(x) ratio to neck area		X, μ	1/Area ratio
		0.588			max = 18.3 (last value)	max =1	value of col G			copy			copy
Formula:			“=(0.588*Bx)+25.5”	“=(Pi()*Power(Dx,2))”	“=Ex/2043”	“=1/Fx”	“=Gx/0.0547”
Neck	0		25.5	2042.82	0.999912	1.00009	18.2831		0	0.999912		0	1.00009
	1		26.088	2138.12	1.04656	0.955514	17.4683		1	1.04656		1	0.955514
	2		26.676	2235.59	1.09427	0.913855	16.7067		2	1.09427		2	0.913855
	3		27.264	2335.23	1.14304	0.874862	15.9938		3	1.14304		3	0.874862
	4		27.852	2437.04	1.19287	0.838312	15.3256		4	1.19287		4	0.838312
	5		28.44	2541.03	1.24377	0.804006	14.6985		5	1.24377		5	0.804006
	6		29.028	2647.18	1.29573	0.771764	14.109		6	1.29573		6	0.771764
	7		29.616	2755.51	1.34876	0.741422	13.5543		7	1.34876		7	0.741422
	8		30.204	2866.02	1.40285	0.712836	13.0317		8	1.40285		8	0.712836
	9		30.792	2978.69	1.458	0.685871	12.5388		9	1.458		9	0.685871
	10		31.38	3093.54	1.51421	0.660408	12.0733		10	1.51421		10	0.660408
	11		31.968	3210.56	1.57149	0.636338	11.6332		11	1.57149		11	0.636338
	12		32.556	3329.75	1.62983	0.613559	11.2168		12	1.62983		12	0.613559
	13		33.144	3451.12	1.68924	0.591982	10.8223		13	1.68924		13	0.591982
	14		33.732	3574.65	1.74971	0.571524	10.4483		14	1.74971		14	0.571524
	15		34.32	3700.36	1.81124	0.552108	10.0934		15	1.81124		15	0.552108
	16		34.908	3828.25	1.87384	0.533665	9.75621		16	1.87384		16	0.533665
	17		35.496	3958.3	1.93749	0.516131	9.43566		17	1.93749		17	0.516131
	18		36.084	4090.53	2.00222	0.499447	9.13065		18	2.00222		18	0.499447
	19		36.672	4224.93	2.068	0.483559	8.8402		19	2.068		19	0.483559
	20		37.26	4361.5	2.13485	0.468417	8.56338		20	2.13485		20	0.468417
	21		37.848	4500.24	2.20276	0.453976	8.29937		21	2.20276		21	0.453976
	22		38.436	4641.16	2.27174	0.440192	8.04739		22	2.27174		22	0.440192
	23		39.024	4784.25	2.34177	0.427027	7.8067		23	2.34177		23	0.427027
	24		39.612	4929.51	2.41288	0.414443	7.57666		24	2.41288		24	0.414443
	25		40.2	5076.94	2.48504	0.402408	7.35663		25	2.48504		25	0.402408
	26		40.788	5226.54	2.55827	0.390889	7.14605		26	2.55827		26	0.390889
	27		41.376	5378.32	2.63256	0.379858	6.94439		27	2.63256		27	0.379858
	28		41.964	5532.27	2.70792	0.369288	6.75114		28	2.70792		28	0.369288
	29		42.552	5688.4	2.78433	0.359152	6.56585		29	2.78433		29	0.359152
	30		43.14	5846.69	2.86182	0.349428	6.38809		30	2.86182		30	0.349428
	31		43.728	6007.16	2.94036	0.340094	6.21744		31	2.94036		31	0.340094
	32		44.316	6169.8	3.01997	0.331129	6.05355		32	3.01997		32	0.331129
	33		44.904	6334.61	3.10064	0.322514	5.89605		33	3.10064		33	0.322514
	34		45.492	6501.6	3.18238	0.314231	5.74462		34	3.18238		34	0.314231
	35		46.08	6670.75	3.26517	0.306262	5.59895		35	3.26517		35	0.306262
	36		46.668	6842.08	3.34904	0.298593	5.45874		36	3.34904		36	0.298593
	37		47.256	7015.58	3.43396	0.291209	5.32375		37	3.43396		37	0.291209
	38		47.844	7191.26	3.51995	0.284095	5.19369		38	3.51995		38	0.284095
	39		48.432	7369.1	3.607	0.277239	5.06835		39	3.607		39	0.277239
	40		49.02	7549.12	3.69512	0.270627	4.94749		40	3.69512		40	0.270627
	41		49.608	7731.31	3.78429	0.26425	4.8309		41	3.78429		41	0.26425
	42		50.196	7915.68	3.87454	0.258095	4.71838		42	3.87454		42	0.258095
	43		50.784	8102.21	3.96584	0.252153	4.60975		43	3.96584		43	0.252153
	44		51.372	8290.92	4.05821	0.246414	4.50483		44	4.05821		44	0.246414
	45		51.96	8481.8	4.15164	0.240869	4.40345		45	4.15164		45	0.240869
	46		52.548	8674.86	4.24614	0.235508	4.30545		46	4.24614		46	0.235508
	47		53.136	8870.08	4.34169	0.230325	4.21069		47	4.34169		47	0.230325
	48		53.724	9067.48	4.43832	0.225311	4.11903		48	4.43832		48	0.225311
	49		54.312	9267.05	4.536	0.220459	4.03032		49	4.536		49	0.220459
	50		54.9	9468.79	4.63475	0.215761	3.94445		50	4.63475		50	0.215761
	51		55.488	9672.71	4.73456	0.211213	3.8613		51	4.73456		51	0.211213
	52		56.076	9878.79	4.83544	0.206807	3.78074		52	4.83544		52	0.206807
	53		56.664	10087.1	4.93737	0.202537	3.70268		53	4.93737		53	0.202537
	54		57.252	10297.5	5.04037	0.198398	3.62702		54	5.04037		54	0.198398
	55		57.84	10510.1	5.14444	0.194385	3.55365		55	5.14444		55	0.194385
	56		58.428	10724.9	5.24957	0.190492	3.48248		56	5.24957		56	0.190492
	57		59.016	10941.8	5.35576	0.186715	3.41343		57	5.35576		57	0.186715
	58		59.604	11160.9	5.46301	0.183049	3.34642		58	5.46301		58	0.183049
	59		60.192	11382.2	5.57133	0.17949	3.28136		59	5.57133		59	0.17949
	60		60.78	11605.7	5.68071	0.176034	3.21818		60	5.68071		60	0.176034
	61		61.368	11831.3	5.79116	0.172677	3.1568		61	5.79116		61	0.172677
	62		61.956	12059.1	5.90267	0.169415	3.09717		62	5.90267		62	0.169415
	63		62.544	12289.1	6.01524	0.166244	3.0392		63	6.01524		63	0.166244
	64		63.132	12521.3	6.12887	0.163162	2.98285		64	6.12887		64	0.163162
	65		63.72	12755.6	6.24357	0.160165	2.92806		65	6.24357		65	0.160165
	66		64.308	12992.1	6.35933	0.157249	2.87476		66	6.35933		66	0.157249
	67		64.896	13230.8	6.47616	0.154413	2.8229		67	6.47616		67	0.154413
	68		65.484	13471.6	6.59404	0.151652	2.77243		68	6.59404		68	0.151652
	69		66.072	13714.7	6.713	0.148965	2.7233		69	6.713		69	0.148965
	70		66.66	13959.8	6.83301	0.146348	2.67547		70	6.83301		70	0.146348
	71		67.248	14207.2	6.95409	0.1438	2.62889		71	6.95409		71	0.1438
	72		67.836	14456.7	7.07623	0.141318	2.58351		72	7.07623		72	0.141318
	73		68.424	14708.4	7.19944	0.1389	2.5393		73	7.19944		73	0.1389
	74		69.012	14962.3	7.3237	0.136543	2.49621		74	7.3237		74	0.136543
	75		69.6	15218.4	7.44903	0.134246	2.45422		75	7.44903		75	0.134246
	76		70.188	15476.6	7.57543	0.132006	2.41327		76	7.57543		76	0.132006
	77		70.776	15737	7.70289	0.129821	2.37334		77	7.70289		77	0.129821
	78		71.364	15999.6	7.83141	0.127691	2.33439		78	7.83141		78	0.127691
	79		71.952	16264.3	7.96099	0.125612	2.29639		79	7.96099		79	0.125612
	80		72.54	16531.2	8.09164	0.123584	2.25931		80	8.09164		80	0.123584
	81		73.128	16800.3	8.22335	0.121605	2.22312		81	8.22335		81	0.121605
	82		73.716	17071.6	8.35613	0.119673	2.1878		82	8.35613		82	0.119673
	83		74.304	17345	8.48996	0.117786	2.15331		83	8.48996		83	0.117786
	84		74.892	17620.6	8.62487	0.115944	2.11963		84	8.62487		84	0.115944
	85		75.48	17898.4	8.76083	0.114144	2.08674		85	8.76083		85	0.114144
	86		76.068	18178.3	8.89786	0.112387	2.0546		86	8.89786		86	0.112387
	87		76.656	18460.4	9.03595	0.110669	2.0232		87	9.03595		87	0.110669
	88		77.244	18744.7	9.1751	0.108991	1.99252		88	9.1751		88	0.108991
	89		77.832	19031.2	9.31532	0.10735	1.96252		89	9.31532		89	0.10735
	90		78.42	19319.8	9.4566	0.105746	1.9332		90	9.4566		90	0.105746
	91		79.008	19610.7	9.59895	0.104178	1.90454		91	9.59895		91	0.104178
	92		79.596	19903.6	9.74236	0.102645	1.8765		92	9.74236		92	0.102645
	93		80.184	20198.8	9.88683	0.101145	1.84908		93	9.88683		93	0.101145
	94		80.772	20496.1	10.0324	0.0996774	1.82226		94	10.0324		94	0.0996774
	95		81.36	20795.6	10.179	0.0982419	1.79601		95	10.179		95	0.0982419
	96		81.948	21097.3	10.3266	0.0968371	1.77033		96	10.3266		96	0.0968371
	97		82.536	21401.1	10.4753	0.0954622	1.7452		97	10.4753		97	0.0954622
	98		83.124	21707.1	10.6251	0.0941165	1.72059		98	10.6251		98	0.0941165
	99		83.712	22015.3	10.776	0.0927989	1.69651		99	10.776		99	0.0927989
	100		84.3	22325.7	10.9279	0.0915089	1.67292		100	10.9279		100	0.0915089
	101		84.888	22638.2	11.0809	0.0902456	1.64983		101	11.0809		101	0.0902456
	102		85.476	22952.9	11.2349	0.0890082	1.62721		102	11.2349		102	0.0890082
	103		86.064	23269.8	11.39	0.0877961	1.60505		103	11.39		103	0.0877961
	104		86.652	23588.9	11.5462	0.0866087	1.58334		104	11.5462		104	0.0866087
	105		87.24	23910.1	11.7034	0.0854451	1.56207		105	11.7034		105	0.0854451
	106		87.828	24233.5	11.8617	0.0843048	1.54122		106	11.8617		106	0.0843048
	107		88.416	24559.1	12.0211	0.0831872	1.52079		107	12.0211		107	0.0831872
	108		89.004	24886.8	12.1815	0.0820917	1.50076		108	12.1815		108	0.0820917
	109		89.592	25216.7	12.343	0.0810177	1.48113		109	12.343		109	0.0810177
	110		90.18	25548.8	12.5055	0.0799646	1.46188		110	12.5055		110	0.0799646
	111		90.768	25883	12.6691	0.078932	1.443		111	12.6691		111	0.078932
	112		91.356	26219.5	12.8338	0.0779192	1.42448		112	12.8338		112	0.0779192
	113		91.944	26558.1	12.9995	0.0769257	1.40632		113	12.9995		113	0.0769257
	114		92.532	26898.9	13.1664	0.0759512	1.3885		114	13.1664		114	0.0759512
	115		93.12	27241.8	13.3342	0.074995	1.37102		115	13.3342		115	0.074995
	116		93.708	27586.9	13.5031	0.0740568	1.35387		116	13.5031		116	0.0740568
	117		94.296	27934.2	13.6731	0.0731361	1.33704		117	13.6731		117	0.0731361
	118		94.884	28283.7	13.8442	0.0722325	1.32052		118	13.8442		118	0.0722325
	119		95.472	28635.3	14.0163	0.0713455	1.3043		119	14.0163		119	0.0713455
	120		96.06	28989.1	14.1895	0.0704747	1.28839		120	14.1895		120	0.0704747
	121		96.648	29345.1	14.3637	0.0696198	1.27276		121	14.3637		121	0.0696198
	122		97.236	29703.3	14.539	0.0687803	1.25741		122	14.539		122	0.0687803
	123		97.824	30063.6	14.7154	0.067956	1.24234		123	14.7154		123	0.067956
	124		98.412	30426.1	14.8928	0.0671463	1.22754		124	14.8928		124	0.0671463
	125		99	30790.7	15.0713	0.0663511	1.213		125	15.0713		125	0.0663511
	126		99.588	31157.6	15.2509	0.0655699	1.19872		126	15.2509		126	0.0655699
	127		100.176	31526.6	15.4315	0.0648024	1.18469		127	15.4315		127	0.0648024
	128		100.764	31897.8	15.6132	0.0640483	1.1709		128	15.6132		128	0.0640483
	129		101.352	32271.2	15.796	0.0633073	1.15735		129	15.796		129	0.0633073
	130		101.94	32646.7	15.9798	0.0625791	1.14404		130	15.9798		130	0.0625791
	131		102.528	33024.4	16.1647	0.0618634	1.13096		131	16.1647		131	0.0618634
	132		103.116	33404.3	16.3506	0.0611598	1.1181		132	16.3506		132	0.0611598
	133		103.704	33786.3	16.5376	0.0604683	1.10545		133	16.5376		133	0.0604683
	134		104.292	34170.5	16.7257	0.0597883	1.09302		134	16.7257		134	0.0597883
	135		104.88	34556.9	16.9148	0.0591198	1.0808		135	16.9148		135	0.0591198
	136		105.468	34945.5	17.105	0.0584625	1.06878		136	17.105		136	0.0584625
	137		106.056	35336.2	17.2963	0.057816	1.05697		137	17.2963		137	0.057816
	138		106.644	35729.2	17.4886	0.0571802	1.04534		138	17.4886		138	0.0571802
	139		107.232	36124.2	17.682	0.0565548	1.03391		139	17.682		139	0.0565548
	140		107.82	36521.5	17.8764	0.0559397	1.02266		140	17.8764		140	0.0559397
	141		108.408	36920.9	18.0719	0.0553345	1.0116		141	18.0719		141	0.0553345
Max width	142		108.996	37322.5	18.2685	0.0547391	1		142	18.2685		142	0.0547391
of AO lumen

## Sheet: Tab2
A mean value for the increase of relative gel velocity was compiled from cross-section images of 30 AOs.
All measured AOs had open pores; hence the images were near the middle of AOs, with near-maximal dimensions.
Data were affected by sampling bias of sectioning: only one section at the midline of a neck/pore gave its true width, but sections away from the midline were more probable.
Only AOs with an open pore, a single EN, and no divisions or branches, were measured.
AO lumen depth was measured from a construction line along the skin surface near an AO, to the EN apical surface (see example image).
The 30 AOs were divided into 3 class sizes, of deep (400-580 μ), intermediate (285-400 μ), or small (200-285 μ) lumen depth.
Some other AOs showed less taper than the minimum in this sample (line 65).											Example showing how
											cross section images
											of AOs were measured.
											(This AO is line 29 of data table)
				Units	AO lumen	Max lumen	Neck	Max ↑ relative
					depth	width	width	gel velocity
				μ	361.031	178.761	68.2573	11.0347	mean
				μ	101.733	63.5252	39.5245	8.72777	SD
					0.281785	0.355364	0.579052	0.790939	CV
				μ	580.67	350.099	178.63	42.825	Max
				μ	198.602	96.4161	14.7333	2.67161	Min
					30	30	30	30	v
					25	25	25	25	# Images
Figure	Lens	Notes	AO type	Units	Depth	Maximum lumen	Neck ID	Ratio of
					μ	internal width μ	μ	areas
Formula:								“=POWER(Gx/2,2) / POWER(Hx/2,2)”						"=SQRT(POWER(Mx,2)+POWER(Nx,2))"
												W, mm	H, mm	Length, mm	Cal, mm	Cal μ	μ
2A, left AO	10x	WGA	deep	μ	429.596	178.341	39.7175	20.1622			depth	224.481	122.264	255.617	416.513	700	429.596
											max	49.651	93.784	106.116			178.341
											neck	9.309	21.722	23.6327			39.7175
	10x	WGA	intermediate	μ	369.968	103.748	28.2008	13.5344			depth	218.6	25.975	220.138	416.513	700	369.968
											max	13.562	60.224	61.7321			103.748
											neck	0	16.78	16.78			28.2008
	10x	WGA	deep	μ	470.766	141.24	38.3019	13.598			depth	265.148	90.337	280.115	416.513	700	470.766
											max	38.272	74.82	84.0403			141.24
											neck	6.896	21.722	22.7904			38.3019
	10x	WGA	deep	μ	480.552	275.359	87.2229	9.96634			depth	280.374	56.13	285.937	416.513	700	480.552
											max	32.066	160.675	163.843			275.359
											neck	10.344	50.858	51.8993			87.2229
10C	10x	DBA	deep	μ	387.941	200.076	67.7979	8.70878			depth	230.132	17.965	230.832	416.513	700	387.941
											max	4.827	118.951	119.049			200.076
											neck	0	40.341	40.341			67.7979
1B1, left AO	10x	SBA	deep	μ	517.858	350.099	178.63	3.84125			depth	307.863	12.944	308.135	416.513	700	517.858
											max	17.585	207.572	208.316			350.099
											neck	9.654	105.849	106.288			178.63
2F	10x	SBA	deep	μ	539.446	321.815	153.009	4.42363			depth	320.562	16.385	320.98	416.513	700	539.446
											max	17.585	190.677	191.486			321.815
											neck	1.724	91.027	91.0433			153.009
	10x	UEA	intermediate	μ	394.433	133.721	41.2447	10.5115			depth	207.093	110.427	234.695	416.513	700	394.433
											max	35.859	71.028	79.5666			133.721
											neck	9.999	22.412	24.5413			41.2447
	10x	UEA	deep	μ	429.285	96.4161	14.7333	42.825			depth	239.814	87.949	255.433	416.513	700	429.285
											max	21.722	53.098	57.3694			96.4161
											neck	3.506	8.035	8.7666			14.7333
7B	10x	WGA	intermediate	μ	369.393	127.618	78.0776	2.67161			depth	197.837	95.763	219.795	416.513	700	369.393
											max	31.032	69.305	75.9353			127.618
											neck	15.516	43.79	46.4576			78.0776
	4x	Darkfield	deep	μ	580.67	273.608	128.05	4.56559			depth	20.573	135.391	136.945	235.84	1000	580.67
											max	63.902	8.965	64.5278			273.608
											neck	29.882	4.367	30.1994			128.05
	10x	BF	deep	μ	431.183	196.44	87.875	4.99721			depth	29.997	254.802	256.562	416.513	700	431.183
											max	116.541	8.965	116.885			196.44
											neck	52.064	4.827	52.2873			87.875
	4x		deep		459.473	158.505	31.6394	25.0973			depth	106.588	19.528	108.362	235.84	1000	459.473
											max	8.85	36.319	37.3817			158.505
											neck	1.264	7.354	7.46184			31.6394
	10x	BF	small	μ	243.624	155.706	59.3135	6.89132			depth	52.984	134.931	144.961	416.513	700	243.624
											max	85.854	34.824	92.6478			155.706
											neck	34.135	8.965	35.2926			59.3135
	10x	BF	intermediate	μ	329.2	144.868	66.0601	4.80911			depth	4.482	195.829	195.88	416.513	700	329.2
											max	86.199	0	86.199			144.868
											neck	39.307	0	39.307			66.0601
	10x	BF	small	μ	261.654	144.146	59.5537	5.85856			depth	4.827	155.614	155.689	416.513	700	261.654
											max	85.739	2.299	85.7698			144.146
											neck	35.399	1.609	35.4355			59.5537
	10x	BF	small	μ	225.83	183.616	106.338	2.98155			depth	9.884	134.009	134.373	416.513	700	225.83
											max	107.576	19.079	109.255			183.616
											neck	63.213	2.758	63.2731			106.338
	10x	BF	small	μ	285.287	125.124	32.324	14.984			depth	78.843	150.33	169.751	416.513	700	285.287
											max	48.961	56.087	74.4509			125.124
											neck	17.47	8.045	19.2334			32.324
	10x	BF	small	μ	232.587	178.51	44.7949	15.8806			depth	44.334	131.1	138.393	416.513	700	232.587
											max	102.06	29.423	106.217			178.51
											neck	25.975	5.977	26.6538			44.7949
	10x	BF	intermediate	μ	407.819	224.835	98.2719	5.23442			depth	18.055	241.987	242.66	416.513	700	407.819
											max	133.781	0	133.781			224.835
											neck	58.385	3.218	58.4736			98.2719
	10x	BF	small	μ	274.998	145.328	33.2225	19.1353			depth	2.68	163.607	163.629	416.513	700	274.998
											max	86.429	2.758	86.473			145.328
											neck	19.768	0	19.768			33.2225
	10x	BF	small	μ	247.562	105.177	22.1411	22.5653			depth	23.676	145.389	147.304	416.513	700	247.562
											max	61.833	9.654	62.5821			105.177
											neck	13.102	1.379	13.1744			22.1411
	10x	BF	small	μ	198.602	108.587	27.0424	16.1237			depth	10.695	117.687	118.172	416.513	700	198.602
											max	64.362	5.67	64.6113			108.587
											neck	16.09	0.153	16.0907			27.0424
	10x	BF	small	μ	252.47	197.799	49.5	15.9675			depth	23.668	148.348	150.224	416.513	700	252.47
											max	116.771	14.711	117.694			197.799
											neck	29.193	3.908	29.4534			49.5
	10x	BF	small	μ	248.726	176.193	67.8485	6.74365			depth	52.179	138.493	147.996	416.513	700	248.726
											max	97.003	39.767	104.838			176.193
											neck	39.652	7.586	40.3711			67.8485
	10x	BF	intermediate	μ	330.812	203.347	94.3748	4.64263			depth	3.385	196.81	196.839	416.513	700	330.812
											max	120.908	4.597	120.995			203.347
											neck	56.087	2.758	56.1548			94.3748
	10x	BF	intermediate	μ	308.227	153.759	91.7218	2.81018			depth	20.228	182.282	183.401	416.513	700	308.227
											max	91.026	9.195	91.4892			153.759
											neck	54.248	5.976	54.5762			91.7218
	10x	WGA	intermediate	μ	355.807	129.252	40.5976	10.1362			depth	211.064	16.551	211.712	416.513	700	355.807
											max	4.597	76.77	76.9075			129.252
											neck	1.149	24.129	24.1563			40.5976
	10x	like Fig7A	intermediate	μ	384.851	255.029	106.848	5.69696			depth	30.227	226.99	228.994	416.513	700	384.851
											max	151.021	14.826	151.747			255.029
											neck	63.442	4.138	63.5768			106.848
	10x		intermediate	μ	382.31	174.567	73.265	5.67715			depth	43.219	223.338	227.481	416.513	700	382.31
											max	102.06	19.309	103.871			174.567
											neck	43.099	6.551	43.594			73.265
